# Supplementary material for: DNMT1 mediates metabolic reprogramming induced by Epstein–Barr virus latent membrane protein 1 and reversed by grifolin in nasopharyngeal carcinoma
Source: Cell Death Dis. 2018 May 23;9(6):619. doi: 10.1038/s41419-018-0662-2 (PMC5966399; doi:10.1038/s41419-018-0662-2)
Supplement: Supplementary file 7 — Supplementary table 2 [file 41419_2018_662_MOESM7_ESM.xlsx]

## Sheet: Sheet1
Supplementary table 2		Identification of OXPHOS assembly subunits in human nasopharyngeal carcinoma CNE1-LMP1 cells with or without grifolin treatment
Group ID		Protein ID	Description
DMSO	1	AAA35708.1	succinate-ubiquinone oxidoreductase Ip subunit precursor, partial,mitochondrial respiratory chain complex II [Homo sapiens] >BAA01089.1 succinate-ubiquinone oxidoreductase iron sulfur subunit, partial [Homo sapiens]
	2	AAH00484.1	UQCRC2 protein [Homo sapiens] >AAH03136.1 Ubiquinol-cytochrome c reductase core protein II, mitochondrial respiratory chain complex III [Homo sapiens] >BAG52796.1 unnamed protein product [Homo sapiens] >EAW50592.1 ubiquinol-cytochrome c reductase core protein II, isoform CRA_c [Homo sapiens] >NP_003357.2 cytochrome b-c1 complex subunit 2, mitochondrial precursor [Homo sapiens] >sp|P22695.3|QCR2_H…
	3	ABD77240.1	mitochondrial ATP synthase, H+ transporting F1 complex beta subunit, partial [Homo sapiens]
	4	BAA25988.1	24-kDa subunit of complex I, partial [Homo sapiens]
	5	CAA76757.1	NADH:ubiquinone oxidoreductase 51-kD subunit, mitochondrial respiratory chain complex I [Homo sapiens]
	6	XP_016881278.1	PREDICTED: ATP synthase subunit alpha, mitochondrial isoform X1 [Homo sapiens]
Grifolin	1	AAA08055.1	mitochondrial ATP synthase complex delta-subunit precusor [Homo sapiens] >AAC04304.1 ATPD_HUMAN [Homo sapiens] >AAH02389.1 ATP synthase, H+ transporting, mitochondrial F1 complex, delta subunit [Homo sapiens] >AAH04426.1 ATP synthase, H+ transporting, mitochondrial F1 complex, delta subunit [Homo sapiens] >AAH18079.1 ATP synthase, H+ transporting, mitochondrial F1 complex, delta subunit [Homo sap…
	2	AAA35708.1	succinate-ubiquinone oxidoreductase Ip subunit precursor, partial, mitochondrial respiratory chain complex II [Homo sapiens] >BAA01089.1 succinate-ubiquinone oxidoreductase iron sulfur subunit, partial [Homo sapiens]
	3	AAA35710.1	mitochondrial respiratory chain complex III，core protein II precursor [Homo sapiens]
	4	ABD77240.1	mitochondrial ATP synthase, H+ transporting F1 complex beta subunit, partial [Homo sapiens]
	5	BAA25988.1	24-kDa subunit of complex I, partial [Homo sapiens]
	6	CAA76757.1	NADH:ubiquinone oxidoreductase 51-kD subunit, mitochondrial respiratory chain complex I [Homo sapiens]
	7	EAX01930.1	cytochrome c oxidase subunit Vb [Homo sapiens]
	8	XP_016881278.1	PREDICTED: ATP synthase subunit alpha, mitochondrial isoform X1 [Homo sapiens]
